# Supplementary material for: Predictors, Protective Factors, and Adverse Outcomes of Joint Pain among Malaysian Community-Dwelling Older Adults: Findings from the LRGS-TUA Longitudinal Study
Source: J Clin Med. 2024 May 12;13(10):2854. doi: 10.3390/jcm13102854 (PMC11122189; doi:10.3390/jcm13102854)
Supplement: Supplementary file 1 [file jcm-13-02854-s001.zip]

Archive with 1 entries (1 files):
- jcm-2988963-supplementary.pdf
